# Supplementary material for: Time series analysis of hemorrhagic fever with renal syndrome in mainland China by using an XGBoost forecasting model
Source: BMC Infect Dis. 2021 Aug 19;21:839. doi: 10.1186/s12879-021-06503-y (PMC8377883; doi:10.1186/s12879-021-06503-y)
Supplement: Supplementary file 1 — Additional file 1. Monthly cases of hemorrhagic fever with renal syndrome in Mainland China from 2004 to 2018. [file 12879_2021_6503_MOESM1_ESM.xlsx]

## Sheet: 2004-2018
Table S1 Monthly cases of hemorrhagic fever with renal syndrome in Mainland China from 2004 to 2018
year	month	cases
2004	1	1225
2004	2	1779
2004	3	2535
2004	4	2626
2004	5	2678
2004	6	2295
2004	7	1667
2004	8	981
2004	9	997
2004	10	1824
2004	11	4189
2004	12	3381
2005	1	1939
2005	2	1378
2005	3	1983
2005	4	2168
2005	5	2312
2005	6	2158
2005	7	1370
2005	8	841
2005	9	707
2005	10	1429
2005	11	3368
2005	12	2635
2006	1	1583
2006	2	1226
2006	3	1456
2006	4	1488
2006	5	1536
2006	6	1568
2006	7	938
2006	8	599
2006	9	592
2006	10	978
2006	11	2112
2006	12	2053
2007	1	991
2007	2	616
2007	3	764
2007	4	856
2007	5	997
2007	6	1204
2007	7	839
2007	8	560
2007	9	460
2007	10	879
2007	11	1869
2007	12	1721
2008	1	789
2008	2	487
2008	3	556
2008	4	641
2008	5	750
2008	6	940
2008	7	686
2008	8	403
2008	9	373
2008	10	850
2008	11	1543
2008	12	1678
2009	1	749
2009	2	619
2009	3	547
2009	4	608
2009	5	749
2009	6	1066
2009	7	720
2009	8	440
2009	9	380
2009	10	776
2009	11	1516
2009	12	1033
2010	1	533
2010	2	361
2010	3	452
2010	4	497
2010	5	628
2010	6	788
2010	7	626
2010	8	338
2010	9	316
2010	10	952
2010	11	2278
2010	12	2013
2011	1	1082
2011	2	551
2011	3	609
2011	4	625
2011	5	885
2011	6	923
2011	7	670
2011	8	424
2011	9	376
2011	10	959
2011	11	2268
2011	12	1951
2012	1	1115
2012	2	765
2012	3	793
2012	4	773
2012	5	947
2012	6	1044
2012	7	765
2012	8	447
2012	9	395
2012	10	1296
2012	11	3000
2012	12	2578
2013	1	1437
2013	2	848
2013	3	998
2013	4	1081
2013	5	1318
2013	6	1260
2013	7	1023
2013	8	592
2013	9	517
2013	10	1136
2013	11	1811
2013	12	1547
2014	1	1072
2014	2	876
2014	3	1008
2014	4	1008
2014	5	1106
2014	6	1095
2014	7	836
2014	8	541
2014	9	544
2014	10	910
2014	11	1744
2014	12	1454
2015	1	1016
2015	2	700
2015	3	809
2015	4	808
2015	5	1011
2015	6	1077
2015	7	760
2015	8	438
2015	9	447
2015	10	777
2015	11	1614
2015	12	1355
2016	1	949
2016	2	644
2016	3	745
2016	4	699
2016	5	828
2016	6	857
2016	7	617
2016	8	420
2016	9	394
2016	10	631
2016	11	1248
2016	12	1250
2017	1	785
2017	2	654
2017	3	764
2017	4	742
2017	5	1094
2017	6	1105
2017	7	812
2017	8	409
2017	9	359
2017	10	764
2017	11	2021
2017	12	2105
2018	1	1180
2018	2	598
2018	3	874
2018	4	959
2018	5	1253
2018	6	1129
2018	7	815
2018	8	512
2018	9	361
2018	10	901
2018	11	2213
2018	12	1700
